# Supplementary material for: Short communication: Tissue distribution of major cannabinoids following intraperitoneal injection in male rats
Source: PLoS One. 2022 Jan 19;17(1):e0262633. doi: 10.1371/journal.pone.0262633 (PMC8769355; doi:10.1371/journal.pone.0262633)
Supplement: S1 Data — (XLSX) [file pone.0262633.s001.xlsx]

## Sheet: THC
Standard Curve Range:	0.1 - 100	0.1 - 100	0.5 - 100	0.1 - 100	0.1 - 100	0.1 - 100	0.1 - 100
Sample Name	Adipose	Brain	Jejunum	Liver	Lung	Muscle	Serum
Rat 01 adipose	59.9	0.601	48.1	1.99	1.92	1.02	1.09
Rat 14 adipose	71.4	0.536	44.1	2.19	0.844	0.807	1.04
Rat 15 adipose	61.1	0.457	83.3	1.16	0.788	0.621	0.854
Rat 16 adipose	72.5	0.376	20.8	0.294	0.518		0.479
Rat 17 adipose	55.1	0.622	9.4	0.486	0.777	0.753	1.25
Rat 18 adipose	33.7	0.87	65.3	0.498	1.05	19.6	0.709
Data is expressed as ng/20 mg of tissue, Serum is expressed as ng/20 ml.
Samples with values below the lowest point on the standard curve are indicated in light yellow
Samples with values above the highest point on the standard curve are indicated in red
Group: VEH (n=6; Rats 02, 05, 07, 10, 11, 12)
Group: CBD (n=6; Rats 03, 04, 06, 08, 09, 13)
Group: THC (n=6; Rats 01, 14, 15, 16, 17, 18)

## Sheet: CBD
Standard Curve Range:	0.5 - 100	0.1 - 100	5 - 2000	0.5 - 100	0.1 - 100	1- 100	0.1 - 100
Sample Name	Adipose	Brain	Jejunum	Liver	Lung	Muscle	Serum
Rat 03 adipose	0.133	1.59	4920	68.6	3.95	3.29	4.64
Rat 04 adipose	22.2	2.7	579	90	10.8	4.57	5.91
Rat 06 adipose	27.7	3.6	90.7	34.6	7.7	3.62	6.66
Rat 08 adipose	778	4.28	267	66.7	9.91	2.98	7.67
Rat 09 adipose	10.9	3.97	77.8	45	19.8	5.62	7.2
Rat 13 adipose	486	2.31	22.7	32.3	3.68	1.04	3.34
Data is expressed as ng/20 mg of tissue, Serum is expressed as ng/20 ml.
Samples with values below the lowest point on the standard curve are indicated in light yellow
Samples with values above the highest point on the standard curve are indicated in red
Group: VEH (n=6; Rats 02, 05, 07, 10, 11, 12)
Group: CBD (n=6; Rats 03, 04, 06, 08, 09, 13)
Group: THC (n=6; Rats 01, 14, 15, 16, 17, 18)

## Sheet: 11OHTHC
Standard Curve Range:	0.1 - 10	0.5 - 100	0.5 - 100	0.1 - 100	1 - 100	0.5 - 10	0.1 - 100
Sample Name	Adipose	Brain	Jejunum	Liver	Lung	Muscle	Serum
Rat 01 adipose		0.99	0.729	12.6	0.772		1.8
Rat 14 adipose	< 0.1 (0.0332)	1.48	2.37	9.16	1.29	0.718	0.883
Rat 15 adipose	< 0.1 (0.0791)	1.2		7.47	0.925	0.775	0.81
Rat 16 adipose	0.176	0.542		5.48	0.627		0.556
Rat 17 adipose	< 0.1 (0.0976)	1.78		8.95	1.55	1.4	2.32
Rat 18 adipose	< 0.1	2.76	3.51	6.12	2.4	1.52	1.27
Data is expressed as ng/20 mg of tissue, Serum is expressed as ng/20 ml.
Samples with values below the lowest point on the standard curve are indicated in light yellow
Samples with values above the highest point on the standard curve are indicated in red
Group: VEH (n=6; Rats 02, 05, 07, 10, 11, 12)
Group: CBD (n=6; Rats 03, 04, 06, 08, 09, 13)
Group: THC (n=6; Rats 01, 14, 15, 16, 17, 18)

## Sheet: COOHTHC
Standard Curve Range:	0.1 - 5	0.5 - 100	0.5 - 100	0.5 - 100	1- 50	0.1 - 10	0.1 - 10
Sample Name	Adipose	Brain	Jejunum	Liver	Lung	Muscle	Serum
Rat 01 adipose	0.188		0.5	5.38
Rat 14 adipose	0.0829		1.09	5.87	0.604		0.697
Rat 15 adipose	0.161			2.56	0.124		0.858
Rat 16 adipose	0.108			6.49			0.929
Rat 17 adipose	0.152			8.13	0.163		2.66
Rat 18 adipose			0.843	7.67	0.355		1.62
Data is expressed as ng/20 mg of tissue, Serum is expressed as ng/20 ml.
Samples with values below the lowest point on the standard curve are indicated in light yellow
Samples with values above the highest point on the standard curve are indicated in red
Group: VEH (n=6; Rats 02, 05, 07, 10, 11, 12)
Group: CBD (n=6; Rats 03, 04, 06, 08, 09, 13)
Group: THC (n=6; Rats 01, 14, 15, 16, 17, 18)

## Sheet: Vehicle
THC	Standard Curve Range:	0.1 - 100	0.1 - 100	0.5 - 100	0.1 - 100	0.1 - 100	0.1 - 100	0.1 - 100
	Sample Name	Adipose	Brain	Jejunum	Liver	Lung	Muscle	Serum
	Rat 02 adipose
	Rat 05 adipose
	Rat 07 adipose
	Rat 10 adipose
	Rat 11 adipose
	Rat 12 adipose			< 0.5
CBD	Standard Curve Range:	0.5 - 100	0.1 - 100	5 - 2000	0.5 - 100	0.1 - 100	1- 100	0.1 - 100
	Sample Name	Adipose	Brain	Jejunum	Liver	Lung	Muscle	Serum
	Rat 02 adipose
	Rat 05 adipose
	Rat 07 adipose
	Rat 10 adipose
	Rat 11 adipose
	Rat 12 adipose
11-OH-THC	Standard Curve Range:	0.1 - 10	0.5 - 100	0.5 - 100	0.1 - 100	1 - 100	0.5 - 10	0.1 - 100
	Sample Name	Adipose	Brain	Jejunum	Liver	Lung	Muscle	Serum
	Rat 02 adipose
	Rat 05 adipose
	Rat 07 adipose
	Rat 10 adipose
	Rat 11 adipose
	Rat 12 adipose
COOH-THC	Standard Curve Range:	0.1 - 5	0.5 - 100	0.5 - 100	0.5 - 100	1- 50	0.1 - 10	0.1 - 10
	Sample Name	Adipose	Brain	Jejunum	Liver	Lung	Muscle	Serum
	Rat 02 adipose
	Rat 05 adipose
	Rat 07 adipose
	Rat 10 adipose
	Rat 11 adipose
	Rat 12 adipose
	Group: VEH (n=6; Rats 02, 05, 07, 10, 11, 12)
	Group: CBD (n=6; Rats 03, 04, 06, 08, 09, 13)
	Group: THC (n=6; Rats 01, 14, 15, 16, 17, 18)

## Sheet: Disclaimer
					Results Disclaimer
					The results contained in this report were generated in a research lab that is not an accredited or licensed clinical laboratory. The results are provided for research purposes only. The underlying experiments were not performed (and these results are not provided) for the purposes of obtaining information for diagnosis, prophylaxis, or treatment.
					Acknowledgement Policy
					The AFBM normally neither requires nor requests co-authorship on studies using data generated solely on a fee-for-service basis by our facilities. In cases where significant intellectual contributions have been made, co-authorship may be appropriate, following usually-accepted scientific practice. However, in order to satisfy reporting requirements of our funding partners, and to monitor our scie…
